# Supplementary material for: An inhibitory gate for state transition in cortex
Source: eLife. 2017 May 16;6:e26177. doi: 10.7554/eLife.26177 (PMC5444901; doi:10.7554/eLife.26177)
Supplement: Source code 1. — Functions and scripts contained in this file have been used to produce data and plots reported in Figure 1 and Figure 1—figure supplement 1. DOI: http://dx.doi.org/10.7554/eLife.26177.059 [file elife-26177-code1.zip]

Archive with 21 entries (19 files):
- functions_and_utilities/
- functions_and_utilities/convert2stateSignal.m
- functions_and_utilities/dirr.m
- functions_and_utilities/rmsFilt.m
- functions_and_utilities/shadedErrorBar.m
- functions_and_utilities/UP_DOWN_DET_analyzeJuxta.m
- functions_and_utilities/UP_DOWN_DET_compInstPhaseAmpl.m
- functions_and_utilities/UP_DOWN_DET_computeCoIn.m
- functions_and_utilities/UP_DOWN_DET_computeFWHM.m
- functions_and_utilities/UP_DOWN_DET_computeSyncIdx.m
- functions_and_utilities/UP_DOWN_DET_detectSpikesJuxtasomal.m
- functions_and_utilities/UP_DOWN_DET_detectStates.m
- functions_and_utilities/UP_DOWN_DET_detectStates_wBound.m
- functions_and_utilities/UP_DOWN_DET_organizeData.m
- license.txt
- parameters_file_example.m
- README.txt
- UP_DOWN_detection_algo_calibration_and_test/
- UP_DOWN_detection_algo_calibration_and_test/UP_DOWN_DET_intra_main.m
- UP_DOWN_detection_algo_calibration_and_test/UP_DOWN_DET_LFP_main.m
- UP_DOWN_DET_analyzeJuxta_MAIN.m
