# Supplementary material for: An inhibitory gate for state transition in cortex
Source: eLife. 2017 May 16;6:e26177. doi: 10.7554/eLife.26177 (PMC5444901; doi:10.7554/eLife.26177)
Supplement: Source code 1. — Functions and scripts contained in this file have been used to produce data and plots reported in Figure 1 and Figure 1—figure supplement 1. DOI: http://dx.doi.org/10.7554/eLife.26177.059 [file elife-26177-code1.zip › functions_and_utilities/convert2stateSignal.m]

function states_signal = convert2stateSignal(states_DET,len)
% Written by Valentina Pasquale (2017)
% Contact: valentina.pasquale@iit.it
states_signal = zeros(len,1);
if ~isempty(states_DET)
    idx = cell2mat((cellfun(@(x,y) [str2double(x):str2double(y)], cellstr(num2str(states_DET(:,1))),cellstr(num2str(states_DET(:,2))),'UniformOutput',false))')';
    states_signal(idx) = 1;
end
