# Supplementary material for: An inhibitory gate for state transition in cortex
Source: eLife. 2017 May 16;6:e26177. doi: 10.7554/eLife.26177 (PMC5444901; doi:10.7554/eLife.26177)
Supplement: Source code 1. — Functions and scripts contained in this file have been used to produce data and plots reported in Figure 1 and Figure 1—figure supplement 1. DOI: http://dx.doi.org/10.7554/eLife.26177.059 [file elife-26177-code1.zip › functions_and_utilities/dirr.m]

function [list,sumbytes,varargout] = dirr(chemin,varargin)

%
%       
% dirr
% Lists all files in the current directory and sub directories
% recursively.
% 
% [LIST] = dirr(PATH)
% Returns a structure LIST with the same fieldnames as returned 
% by LIST = DIR(PATH)
% PATH can contain wildcards * and ? after the last \ or / (filename
% filter)
% The content of each directory in PATH is listed inside its 'isdir'
% field with the same format. The 'bytes' field is NOT zero but the
% sum of all filesizes inside the directory.
% 
% [LIST,BYTES] = dirr(PATH)
% BYTES is a structure with fields 'total' and 'dir'. 'total' is the total
% size of PATH. 'dir' is a recursive substructure that contains the
% same fields ('total' and 'dir') for the subdirectories.
% 
% [...] = dirr(PATH,FILTER)
% Lists only files matching the string FILTER (non case sensitive
% regular expression).
% N.B.: FILTER is optional and must not be equal to a fieldname
% ('name' or 'date' ... will never be interpreted as filters)
% 
% [LIST,BYTES,FIELDOUT] = dirr(PATH,FIELDIN, ...)
% FIELDIN is a string specifying a field (of the structure LIST) that
% will be listed in a separate cell array of strings in FIELDOUT for
% every file with absolute path at the begining of the string.
% Multiple fields can be specified.
% 
% [LIST,BYTES,FIELDOUT] = dirr(PATH,FIELDIN,FILTER, ...)
% Only files for which FIELDIN matches FILTER will be returned.
% Multiple [FIELDIN, FILTER] couples may be specified.
% Recursion can be avoided here by setting 'isdir' filter to '0'.
% For bytes, numeric comparison will be performed.
% 
% 
% EXAMPLES :
% 
% dirr
% Lists all files (including path) in the current directory and it's
% subdirectories recursively.
% 
% dirr('c:\matlab6p5\work\*.m')
% Lists all M-files in the c:\matlab6p5\work directory and it's
% subdirectories recursively.
% 
% Music = dirr('G:\Ma musique\&Styles\Reggae\Alpha Blondy')
% Returns a structure Music very similar to what DIR returns 
% but containing the information on the files stored in
% subdirectories of 'G:\Ma musique\&Styles\Reggae\Alpha Blondy'.
% The structure Music is a bit difficult to explore though.
% See next examples.
% 
% [Files,Bytes,Names] = dirr('c:\matlab6p5\toolbox','\.mex\>','name')
% Lists all MEX-files in the c:\matlab6p5\toolbox directory in the cell
% array of strings Names (including path).
% Note the regexp syntax of the filter string.
% Bytes is a structure with fields "total" and "dir". total is the
% total size of the directory, dir is a recursive substructure with
% the same fields as bytes for the subdirectories. 
% 
% [Files,Bytes,Names] = dirr('c:\toto'...
%       ,'name','bytes','>50000','isdir','0')
% Lists all files larger than 50000 bytes NOT recursively.
% 
% [Files,Bytes,Dates] = dirr('c:\matlab6p5\work','date','2005')
% Lists all dates of files from year 2005. (With path in front of
% date in the cell array of strings Dates)
% 
% 
% 
%       v1.02        
%       Maximilien Chaumon
%       maximilien.chaumon@chups.jussieu.fr
%       2006 06 16


verbose = 0;
% set to 1 to get folders list in command window

if nargin == 0
    chemin = cd;
end
if nargout == 0
    dum = varargin;
    varargin{1} = 'name';
    varargin = [varargin(1) dum];
end

fields = {'name' 'date' 'bytes' 'isdir'};

if regexp(chemin,'[\*\?]') % if chemin contains any ? or *
    filt = regexprep(chemin,'.*[\\/](.*\>)','$1');% get filter
    filt = regexprep(filt,'\.','\.');% in regexp format
    filt = regexprep(filt,'\*','.*');
    filt = regexprep(filt,'\?','.');
    filt = regexprep(filt,'(.*)','\\<$1');
    chemin = regexprep(chemin,'(.*)[\\/].*\>','$1');% and chemin
end

if not(isempty(varargin)) % if additional fields were provided after chemin
    for i = 1:length(fields)
        if strcmp(varargin{1},fields{i})% if first varargin matches a fieldname,
            % assume no filter was provided,
            
            if not(exist('filt','var'))% or it was in chemin and was set just before
                filt = '.*';% set it to wildcard
                break
                
            end
        end
    end
    if not(exist('filt','var'))% else
        filt = varargin{1};% first varargin is the filter
        varargin(1) = [];
    end
else% if no additional fields were provided and filter was not in chemin
    if not(exist('filt','var'))
        filt = '.*';
    end
end
% determine which varargin are fieldnames
whicharefields = zeros(1,length(varargin));
for i = 1:length(varargin)
    for j = 1:length(fields)
        if strcmp(varargin{i},fields{j})
            whicharefields(i) = 1;
            break
        end
    end
end
% set f2out and f2outfilt
f2out = {}; f2outfilt = {};
idx = 0;
if not(isempty(varargin))
    for i = 1:length(varargin)
        if whicharefields(i)
            idx = idx + 1;
            f2out{idx} = varargin{i};
            f2outfilt{idx} = '';
        else % if nargin{i} is not a fieldname, assume it's a filter
            f2outfilt{idx} = varargin{i}; 
        end
    end
end

%%%%%%%%%%%%%%%%%%%% START
if verbose
    disp(chemin);
end

list = dir(chemin);
if isempty(list)
    disp([chemin ' not found']);
    if nargout == 0
        clear list
    else
        for i = 1:nargout - 2
            varargout{i} = [];
        end
        sumbytes = 0;
    end
    return
end
% remove . and ..
i_file = 1;
while i_file <= length(list)
    if strcmp(list(i_file).name,'.')|strcmp(list(i_file).name,'..')
        list(i_file) = [];
    else
        i_file = i_file + 1;
    end
end

% set sumbytes
sumbytes = struct('total',0,'dir',{});
sumbytes(1).total = 0;
i_dir = 0;
% and all output fields
for i = 1:size(f2out,2)
    f2out{2,i} = {};
end
filenames = {};
todel = 0;
r = 1;
for i_out = 1:size(f2out,2)
    if strcmp(f2out{1,i_out},'isdir')
        if strcmp(f2outfilt{i_out},'0') % check if no recursion is wanted
            r = 0;
        end
    end
end

% for each item in list
for i_file = 1:length(list)
    for i_out = 1:size(f2out,2) % for every output field
        if not(isempty(f2outfilt{i_out}))% if there is a filter
            if strcmp(f2out{1,i_out},'bytes') % if field is 'bytes'
                line = [num2str(list(i_file).(f2out{1,i_out})) f2outfilt{i_out} ';']; % compare with filter numerically
                if eval(line)% if passes the filter
                    continue % continue to next field
                else
                    todel(end+1) = i_file; % else set to be deleted
                end
            elseif not(strcmp(f2out{1,i_out},'isdir'))% if field is 'name' or 'date'
                if regexpi(list(i_file).(f2out{1,i_out}),f2outfilt{i_out}) % apply filter
                    continue % continue to next field
                else
                    todel(end+1) = i_file; % else set to be deleted
                end
            end
        end
    end
    % once checked for every field's filter
    if todel(end) == i_file % if one didn't pass,
        if not(list(i_file).isdir) % and it's not a directory
            continue % skip this file and continue
        end
    else
        if regexpi(list(i_file).name,filt) % else, check for general filter on filename
            sumbytes(1).total = sumbytes(1).total + list(i_file).bytes; % sum bytes of that level
            for i_out = 1:size(f2out,2)% and assign all output fields with the values of that file
                f2out{2,i_out}{end+1} = [chemin filesep num2str(list(i_file).(f2out{1,i_out}))];
            end
        else
            todel(end+1) = i_file; % else the file will be removed from the list structure
        end
    end
    if list(i_file).isdir % if it's a directory
        if not(r)
            continue
        end
        i_dir = i_dir + 1;
        cheminext = strcat(chemin,filesep,list(i_file).name);
        % get it's content by recursion
        % write the line to enter eval
        line = '[list(i_file).isdir,sumbytes.dir(i_dir)';
        for i_out = 1:size(f2out,2)% with all the requested fields as temporary variables
            line = [line ',f2outtemp{' num2str(i_out) '}'];
        end
        line = [line '] = dirr(cheminext,filt'];
        for i_out = 1:size(f2out,2)
            line = [line ',f2out{1,' num2str(i_out) '}'];
            if f2outfilt{i_out}
                line = [line ',f2outfilt{' num2str(i_out) '}'];
            end
        end
        line = [line ');'];
        eval(line);
        
        for i_out = 1:size(f2out,2)
            f2out{2,i_out} = [f2out{2,i_out} f2outtemp{i_out}]; % catenate temporary variables with f2out
        end
        % sum bytes 
        sumbytes(1).total = sumbytes(1).total + sumbytes(1).dir(i_dir).total; % that level + the next one
        list(i_file).bytes = sumbytes(1).dir(i_dir).total; % and set list(i_file).bytes to that value
        if list(i_file).bytes & todel(end) == i_file
            todel(end) = [];
        end
    end
end
todel(1) = [];
list(todel) = [];


for i_out = 1:size(f2out,2)
    varargout{i_out} = f2out{2,i_out};
end
if nargout == 0
    clear list
    disp(char(f2out{2,1}));
end
