# Supplementary material for: An inhibitory gate for state transition in cortex
Source: eLife. 2017 May 16;6:e26177. doi: 10.7554/eLife.26177 (PMC5444901; doi:10.7554/eLife.26177)
Supplement: Source code 1. — Functions and scripts contained in this file have been used to produce data and plots reported in Figure 1 and Figure 1—figure supplement 1. DOI: http://dx.doi.org/10.7554/eLife.26177.059 [file elife-26177-code1.zip › functions_and_utilities/UP_DOWN_DET_computeCoIn.m]

function CoIn = UP_DOWN_DET_computeCoIn(seq1,seq2)
% Written by Valentina Pasquale (2017)
% Contact: valentina.pasquale@iit.it
LX = sum(seq1);
LY = sum(seq2);
intersec = sum(seq1&seq2);
CoIn = intersec/((LX+LY)/2)*100;
end
