# Supplementary material for: An inhibitory gate for state transition in cortex
Source: eLife. 2017 May 16;6:e26177. doi: 10.7554/eLife.26177 (PMC5444901; doi:10.7554/eLife.26177)
Supplement: Source code 1. — Functions and scripts contained in this file have been used to produce data and plots reported in Figure 1 and Figure 1—figure supplement 1. DOI: http://dx.doi.org/10.7554/eLife.26177.059 [file elife-26177-code1.zip › README.txt]

Collection of MATLAB scripts and functions used to analyze data and produce figures reported in
Zucca et al., An inhibitory gate for state transition in cortex, submitted to ELife (2017)
=======================

Authors: Valentina Pasquale
Email: valentina.pasquale@iit.it

Reference:
Zucca et al., An inhibitory gate for state transition in cortex, ELife (2017)

Please cite this paper when the provided code is used. See licensing terms for details.

Disclaimer:
All scripts and functions were implemented with care and tested on available data. 
Nevertheless, they may contain errors or bugs, which may affect the outcome of your analysis. 
We do not take responsibility for any harm coming from using this code, neither if it is caused by errors in the software 
nor if it is caused by its improper application. Please email us any bugs you find.

By Valentina Pasquale (2017)
valentina.pasquale@iit.it
Distributed under GNU GENERAL PUBLIC LICENSE 3.0
