# Supplementary material for: An inhibitory gate for state transition in cortex
Source: eLife. 2017 May 16;6:e26177. doi: 10.7554/eLife.26177 (PMC5444901; doi:10.7554/eLife.26177)
Supplement: Source code 1. — Functions and scripts contained in this file have been used to produce data and plots reported in Figure 1 and Figure 1—figure supplement 1. DOI: http://dx.doi.org/10.7554/eLife.26177.059 [file elife-26177-code1.zip › UP_DOWN_detection_algo_calibration_and_test/UP_DOWN_DET_intra_main.m]

% Script containing code to calibrate automatic UP/DOWN state detection algorithm
% on simultaneous patch clamp on cortical pyramidal neurons and local field potential recording.
% Written by Valentina Pasquale (2017)
% Contact: valentina.pasquale@iit.it
%% Clear workspace
clear all
close all
%% Parameters
sf = 10000;
sweepDur = 5.001; % s
selectWinFlag = true; % to be set at "true" if one wants to select a subset of series and sweeps to analyze
% To be modified for each recording to select series & sweeps
seriesNumbers = [2 3];
seriesSweeps = {[20:140], [1:122]};
pinkColor = [244 194 194]./255;
% Intracellular membrane potential processing
medFilterWin = 10e-3;
bandCutOff = [0.1 20];    % 0.1 Hz has been chosen to cancel drift effects in the baseline of the membrane potential
nBins = 100;
prctileTh = 99;
bandCutOffNorm = bandCutOff/sf;
[b,a] = butter(2,bandCutOffNorm,'bandpass');
boundaryWin = 1/bandCutOff(1).*sf; % samples
% UP & DOWN states detection from membrane potential
stateDurTh_ms = 100;
stateIntervTh_ms = 50;
stateDurTh = stateDurTh_ms*1e-3*sf;
stateIntervTh = stateIntervTh_ms*1e-3*sf;
% LFP traces pre-processing
sfLFP = 1000;   % LFP decimated to 1KHz
lowPassCutOff = 500; % Hz
lowPassCutOffNorm = lowPassCutOff/sf;
[bLow,aLow] = ellip(2,0.1,40,lowPassCutOffNorm);
% PSD computation parameters
nfft = 1024;
welchWin = 2; %s
welchWinSamples = welchWin.*sfLFP;
welchOverlap = round(0.5*welchWinSamples);
% Transition-triggered analysis of LFP
halfTransTriggWin = 0.5*sfLFP; % samples
% Frequency bands for LFP analysis
fBands = [0 1; 1 3; 1 2; 0 3; 0 4];
phaseMethod = 'hilbert';
% phaseMethod = 'interpol';
%% Load data
[dataFilename,pathName] = uigetfile('*.mat','Select data file');
[~,expName] = fileparts(dataFilename);
%% Join 1st and 2nd trace of the same sweep in a unique variable, join sweeps of the same series in a unique variable
if selectWinFlag == true
    fullTrace = UP_DOWN_DET_organizeData(fullfile(pathName,dataFilename),seriesNumbers,seriesSweeps);
else
    [fullTrace,seriesNumbers,seriesSweeps] = UP_DOWN_DET_organizeData(fullfile(pathName,dataFilename));
end
if isempty(fullTrace{1})
    return
end
%% Analyze all sweeps
nSeries = length(fullTrace);
for ii = 1:nSeries
    %% Median filtering of intracellular traces
    curSeries = fullTrace{ii};
    curSeries_mV = curSeries(:,2).*1e+3;
    curSeriesMedFilt = medfilt1(curSeries_mV,medFilterWin*sf);
    %% Low-pass 20 Hz   
    curSeriesLPFilt = filtfilt(b,a,curSeriesMedFilt);
    curSeriesLPFilt = curSeriesLPFilt(boundaryWin+1:end);
    nSamples = length(curSeriesLPFilt);
    %% Plot
    time = (1:length(curSeries_mV)).*1/sf;
    figure(1)
    hold all
    plot(time(boundaryWin+1:end),curSeriesLPFilt,'k');
    xlabel('Time [s]')
    ylabel('Voltage [mV]')
    title('Intracellular membrane potential')
    %% Exclude upper 1 prctile 
    outlierTh = prctile(curSeriesLPFilt,prctileTh);
    data2Fit = curSeriesLPFilt(curSeriesLPFilt<=outlierTh);
    figure(2)
    [hAmpl,bins] = hist(data2Fit,nBins); 
    bar(bins,hAmpl./length(data2Fit));
    ylabel('# occurrences')
    xlabel('Voltage [mV]')
    hold all
    %% EM fitting by gaussians mixture
    options = statset('Display','final','MaxIter',500);
    try
        GMmodel = gmdistribution.fit(data2Fit,2,'Options',options);   % ill-posed??
    catch err
        keyboard;
        continue;
    end
    mu = GMmodel.mu;
    sigma = squeeze(GMmodel.Sigma);
    figure(2)
    yFit = pdf(GMmodel,bins');
    plot(bins,yFit,'r');
    %% Compute thresholds for UP & DOWN state detection
    [~,idxUP] = max(mu);
    [~,idxDOWN] = min(mu);
    thUP = mu(idxUP)-sqrt(sigma(idxUP));
    thDOWN = mu(idxDOWN)+sqrt(sigma(idxDOWN));
    figure(2)
    line([thUP thUP],[0 max(yFit)],'LineStyle','--','LineWidth',1,'Color','c')
    line([thDOWN thDOWN],[0 max(yFit)],'LineStyle','--','LineWidth',1,'Color','g')
    legend('Membrane potential hist','GM fit','UP state th','DOWN state th');
    %% Detect UP and DOWN states from intra-cellular trace and save results
    UP_states = curSeriesLPFilt>thUP;
    UP_states_start = find(diff(UP_states)==1);
    UP_states_end = find(diff(UP_states)==-1);
    % correct boundaries
    if UP_states_end(1)<UP_states_start(1)
        UP_states_end = UP_states_end(2:end);
    end
    if UP_states_start(end)>UP_states_end(end)
        UP_states_start = UP_states_start(1:end-1);
    end
    % join periods of UP-state (above threshold) that are separated by less
    % than a pre-defined time threshold
    UP_states_DET = [UP_states_start UP_states_end]; % samples
    UP_states_interval = UP_states_DET(2:end,1)-UP_states_DET(1:end-1,2);
    UP_states_2join = find(UP_states_interval<=stateIntervTh);
    UP_states_DET(UP_states_2join,2)=UP_states_DET(UP_states_2join+1,2);
    UP_states_DET(UP_states_2join+1,:)=[];
    % delete UP states shorter than a pre-defined time threshold
    UP_state_dur = UP_states_DET(:,2)-UP_states_DET(:,1);
    UP_states_OK = UP_state_dur>=stateDurTh;
    UP_states_DET = UP_states_DET(UP_states_OK,:);
    %
    DOWN_states = curSeriesLPFilt<thDOWN;
    DOWN_states_start = find(diff(DOWN_states)==1);
    DOWN_states_end = find(diff(DOWN_states)==-1);
    if DOWN_states_end(1)<DOWN_states_start(1)
        DOWN_states_end = DOWN_states_end(2:end);
    end
    if DOWN_states_start(end)>DOWN_states_end(end)
        DOWN_states_start = DOWN_states_start(1:end-1);
    end
    % join periods of DOWN-state (below threshold) that are separated by less
    % than a pre-defined time threshold
    DOWN_states_DET = [DOWN_states_start DOWN_states_end]; % samples
    DOWN_states_interval = DOWN_states_DET(2:end,1)-DOWN_states_DET(1:end-1,2);
    DOWN_states_2join = find(DOWN_states_interval<=stateIntervTh);
    DOWN_states_DET(DOWN_states_2join,2)=DOWN_states_DET(DOWN_states_2join+1,2);
    DOWN_states_DET(DOWN_states_2join+1,:)=[];
    % delete DOWN states shorter than a pre-defined time threshold
    DOWN_state_dur = DOWN_states_DET(:,2)-DOWN_states_DET(:,1);
    DOWN_states_OK = DOWN_state_dur>=stateDurTh;
    DOWN_states_DET = DOWN_states_DET(DOWN_states_OK,:);
    figure(1)
    for uu = 1:length(UP_states_DET)
        plot(time(boundaryWin+(UP_states_DET(uu,1):UP_states_DET(uu,2))),curSeriesLPFilt(UP_states_DET(uu,1):UP_states_DET(uu,2)),'Color',pinkColor,'LineWidth',2)
    end
    for dd = 1:length(DOWN_states_DET)
        plot(time(boundaryWin+(DOWN_states_DET(dd,1):DOWN_states_DET(dd,2))),curSeriesLPFilt(DOWN_states_DET(dd,1):DOWN_states_DET(dd,2)),'Color','b','LineWidth',2)
    end
    %% Save results
    saveas(1,fullfile(pathName,[expName, '_Trace_1_',num2str(seriesNumbers(ii)),'_INTRA_DET_Vm_filtTrace.fig']),'fig');
    close(1)
    saveas(2,fullfile(pathName,[expName, '_Trace_1_',num2str(seriesNumbers(ii)),'_INTRA_DET_Vm_distrib.fig']),'fig');
    close(2)
    save(fullfile(pathName,[expName, '_Trace_1_',num2str(seriesNumbers(ii)),'_INTRA_DET_results.mat']),'UP_states_DET','DOWN_states_DET','boundaryWin');
    %% Pre-processing of LFP trace
    % Low-pass filtering of LFP
    LFPseries_mV = curSeries(boundaryWin+1:end,3).*1e+3;
    LFPdataFilt = filtfilt(bLow,aLow,LFPseries_mV);
    % Downsampling to 1 KHz
    nSamplesDec = nSamples/(sf/sfLFP);
    timeDec = (1/sfLFP).*(1:1:nSamplesDec)+boundaryWin/sf;
    LFPdata_dec = decimate(LFPdataFilt,sf/sfLFP);
    % Plot LFP and UP & DOWN states
    UP_states_DET_dec = round(UP_states_DET./(sf/sfLFP));
    DOWN_states_DET_dec = round(DOWN_states_DET./(sf/sfLFP));
    figure(3)
    plot(timeDec,LFPdata_dec,'k');
    hold all
    for uu = 1:length(UP_states_DET)
        plot(timeDec(UP_states_DET_dec(uu,1):UP_states_DET_dec(uu,2)),LFPdata_dec(UP_states_DET_dec(uu,1):UP_states_DET_dec(uu,2)),'Color',pinkColor,'LineWidth',2)
    end
    for dd = 1:length(DOWN_states_DET)
        plot(timeDec(DOWN_states_DET_dec(dd,1):DOWN_states_DET_dec(dd,2)),LFPdata_dec(DOWN_states_DET_dec(dd,1):DOWN_states_DET_dec(dd,2)),'Color','b','LineWidth',2)
    end
    title('LFP')
    xlabel('Time')
    ylabel('Voltage [mV]')
    %% Compute and plot PSDs
    [psdLFP,fLFP] = pwelch(LFPdata_dec,welchWinSamples,welchOverlap,nfft,sfLFP);
    psdLFP_UP = periodogram(LFPdata_dec(UP_states_DET_dec(1,1):UP_states_DET_dec(1,2)),[],nfft,sfLFP);
    for uu = 2:size(UP_states_DET_dec,1)
        psdLFP_UP = psdLFP_UP + periodogram(LFPdata_dec(UP_states_DET_dec(uu,1):UP_states_DET_dec(uu,2)),[],nfft,sfLFP);
    end
    psdLFP_UP = psdLFP_UP./size(UP_states_DET_dec,1);
    psdLFP_DOWN = periodogram(LFPdata_dec(DOWN_states_DET_dec(1,1):DOWN_states_DET_dec(1,2)),[],nfft,sfLFP);
    for uu = 2:size(DOWN_states_DET_dec,1)
        psdLFP_DOWN = psdLFP_DOWN + periodogram(LFPdata_dec(DOWN_states_DET_dec(uu,1):DOWN_states_DET_dec(uu,2)),[],nfft,sfLFP);
    end
    psdLFP_DOWN = psdLFP_DOWN./size(DOWN_states_DET_dec,1);
    %
    figure(4)
    loglog(fLFP,psdLFP,'k');
    hold all
    loglog(fLFP,psdLFP_UP,'r');
    loglog(fLFP,psdLFP_DOWN,'b');
    xlabel('Frequency')
    ylabel('PSD')
    legend('LFP','UP states','DOWN states')
    figure(5)
    semilogx(psdLFP_UP./psdLFP_DOWN)
    xlabel('Frequency')
    xlim([1 200])
    ylabel('Ratio UP/DOWN')
    %% Compute transition-triggered LFP average
    LFPtriggAvg_UP = zeros(halfTransTriggWin*2,size(UP_states_DET_dec,1));
    UP_states_DET_dec(UP_states_DET_dec(:,1)<=halfTransTriggWin|UP_states_DET_dec(:,1)>(length(LFPdata_dec)-halfTransTriggWin),:)=[];
    for uu = 1:size(UP_states_DET_dec,1)
        LFPtriggAvg_UP(:,uu) = LFPdata_dec(UP_states_DET_dec(uu,1)-halfTransTriggWin:UP_states_DET_dec(uu,1)+halfTransTriggWin-1);
    end
    LFPtriggAvg_UP_mean = mean(LFPtriggAvg_UP,2);
    LFPtriggAvg_UP_std = std(LFPtriggAvg_UP,[],2);
    %
    LFPtriggAvg_DOWN = zeros(halfTransTriggWin*2,size(DOWN_states_DET_dec,1));
    DOWN_states_DET_dec(DOWN_states_DET_dec(:,1)<=halfTransTriggWin|DOWN_states_DET_dec(:,1)>(length(LFPdata_dec)-halfTransTriggWin),:)=[];
    for uu = 1:size(DOWN_states_DET_dec,1)
        LFPtriggAvg_DOWN(:,uu) = LFPdata_dec(DOWN_states_DET_dec(uu,1)-halfTransTriggWin:DOWN_states_DET_dec(uu,1)+halfTransTriggWin-1);
    end
    LFPtriggAvg_DOWN_mean = mean(LFPtriggAvg_DOWN,2);
    LFPtriggAvg_DOWN_std = std(LFPtriggAvg_DOWN,[],2);
    figure(6)
    timeWin = (-halfTransTriggWin:(halfTransTriggWin-1))./sfLFP;
    shadedErrorBar(timeWin,LFPtriggAvg_UP_mean,LFPtriggAvg_UP_std,{'LineWidth',2,'Color','r'},1);
    hold all
    shadedErrorBar(timeWin,LFPtriggAvg_DOWN_mean,LFPtriggAvg_DOWN_std,{'LineWidth',2,'Color','b'},1);
    line([0 0],ylim,'LineWidth',1,'Color','k')
    xlabel('Time [s]')
    ylabel('Voltage [mV]')
    %% Save results
    saveas(3,fullfile(pathName,[expName, '_Trace_1_',num2str(seriesNumbers(ii)),'_INTRA_DET_LFP_trace.fig']),'fig');
    close(3)
    saveas(4,fullfile(pathName,[expName, '_Trace_1_',num2str(seriesNumbers(ii)),'_INTRA_DET_LFP_PSD.fig']),'fig');
    close(4)
    saveas(5,fullfile(pathName,[expName, '_Trace_1_',num2str(seriesNumbers(ii)),'_INTRA_DET_LFP_ratioPSD.fig']),'fig');
    close(5)
    saveas(6,fullfile(pathName,[expName, '_Trace_1_',num2str(seriesNumbers(ii)),'_INTRA_DET_LFP_transTrigg.fig']),'fig');
    close(6)
    %% Filter LFP in different frequency bands
    LFPdataDecFilt = zeros(length(LFPdata_dec),size(fBands,1));
    for bb = 1:size(fBands,1)
        if fBands(bb,1) == 0 % lowpass
            [b_LFPBandFilt,a_LFPBandFilt] = ellip(2,0.1,40,fBands(bb,2)./sfLFP,'low');
        else    % bandpass
            [b_LFPBandFilt,a_LFPBandFilt] = ellip(2,0.1,40,fBands(bb,:)./sfLFP);
        end        
        LFPdataDecFilt(:,bb) = filtfilt(b_LFPBandFilt,a_LFPBandFilt,LFPdata_dec);
    end
    %% For each frequency band, determine instantaneous amplitude and phase
    UP_states_signal_dec = false(size(LFPdata_dec,1),1);
    for uu = 1:length(UP_states_DET_dec)
        UP_states_signal_dec(UP_states_DET_dec(uu,1):UP_states_DET_dec(uu,2))=true;
    end
    DOWN_states_signal_dec = false(size(LFPdata_dec,1),1);
    for uu = 1:length(DOWN_states_DET_dec)
        DOWN_states_signal_dec(DOWN_states_DET_dec(uu,1):DOWN_states_DET_dec(uu,2))=true;
    end
    K = zeros(size(LFPdataDecFilt,1),size(fBands,1));
    phi = zeros(size(LFPdataDecFilt,1),size(fBands,1));
    for bb = 1:size(fBands,1)
        [K(:,bb),phi(:,bb)] = UP_DOWN_DET_compInstPhaseAmpl(LFPdataDecFilt(:,bb),phaseMethod);       
    end
    phi(phi<=0) = phi(phi<=0)+2*pi; % rescale from 0 to 2*pi
    phi = round(phi./(2*pi/360)).*(2*pi/360);
    %% Plot phase distribution functions during UP & DOWN states in the different frequency bands
    K_UP = K(UP_states_signal_dec,:);
    K_DOWN = K(DOWN_states_signal_dec,:);
    phi_UP = phi(UP_states_signal_dec,:);
    phi_DOWN = phi(DOWN_states_signal_dec,:);
    figure(7)
    for bb = 1:size(fBands,1)
        subplot(size(fBands,1),1,bb);
        [counts,centers] = hist(phi_UP(:,bb),360);
        bar(centers,counts,'EdgeColor',pinkColor,'FaceColor',pinkColor)
        hold all
        [counts,centers] = hist(phi_DOWN(:,bb),360);
        bar(centers,-counts,'EdgeColor','b','FaceColor','b')
        xlim([0 2*pi]);
    end
    title('Phase histograms')
    %% Differential likelihood of states
    phi_values = unique(phi);
    P_UP = zeros(length(phi_values),size(fBands,1));
    P_DOWN = zeros(length(phi_values),size(fBands,1));
    L_UP_DOWN = zeros(length(phi_values),size(fBands,1));
    L_fit = zeros(length(phi_values),size(fBands,1));
    theta = zeros(1,size(fBands,1));
    legendStrings = cell(1,size(fBands,1));
    for bb = 1:size(fBands,1)
        for ff = 1:length(phi_values)
            P_UP(ff,bb) = mean(UP_states_signal_dec(phi(:,bb)==phi_values(ff)));
            P_DOWN(ff,bb) = mean(DOWN_states_signal_dec(phi(:,bb)==phi_values(ff)));
        end
        L_UP_DOWN(:,bb) = smooth(P_UP(:,bb)-P_DOWN(:,bb));
        cosFit = fittype('cos(x-theta)');
        fitObj = fit(phi_values,L_UP_DOWN(:,bb),cosFit);
        L_fit(:,bb) = feval(fitObj,phi_values);
        theta(1,bb) = mod(fitObj.theta./(2*pi/360),360);
        legendStrings{bb} = [num2str(fBands(bb,1)),'-',num2str(fBands(bb,2)),' Hz'];
    end
    figure(8)
    plot(phi_values,L_UP_DOWN)
    xlim([0 2*pi])
    legend(legendStrings);
    xlabel('Phase [radians]')
    ylabel('L_X(t)')
    %% Save results
    saveas(7,fullfile(pathName,[expName, '_Trace_1_',num2str(seriesNumbers(ii)),'_INTRA_DET_LFP_phaseHist.fig']),'fig');
    close(7)
    saveas(8,fullfile(pathName,[expName, '_Trace_1_',num2str(seriesNumbers(ii)),'_INTRA_DET_likelihood.fig']),'fig');
    close(8)
    save(fullfile(pathName,[expName, '_Trace_1_',num2str(seriesNumbers(ii)),'_theta_X.txt']),'theta','-ASCII');
end
