# Supplementary material for: An inhibitory gate for state transition in cortex
Source: eLife. 2017 May 16;6:e26177. doi: 10.7554/eLife.26177 (PMC5444901; doi:10.7554/eLife.26177)
Supplement: Source code 2. — Functions and scripts contained in this file have been used to produce data and plots reported in Figure 3—figure supplements 4 and 5 and Figure 4—figure supplements 3 and 4. DOI: http://dx.doi.org/10.7554/eLife.26177.060 [file elife-26177-code2.zip]

Archive with 7 entries (7 files):
- abfload.m
- LFP_MUA_analysis_InhibIntern_light_stim.m
- license.txt
- parameter_file_example.m
- README.txt
- xlsArchTemplate.xlsx
- xlsChR2Template.xlsx
