# Supplementary material for: An inhibitory gate for state transition in cortex
Source: eLife. 2017 May 16;6:e26177. doi: 10.7554/eLife.26177 (PMC5444901; doi:10.7554/eLife.26177)
Supplement: Source code 2. — Functions and scripts contained in this file have been used to produce data and plots reported in Figure 3—figure supplements 4 and 5 and Figure 4—figure supplements 3 and 4. DOI: http://dx.doi.org/10.7554/eLife.26177.060 [file elife-26177-code2.zip › xlsArchTemplate.xlsx]

## Sheet: MUA Analysis Statistics
Sweep number	Win duration			Nspikes			FR
	Pre	Light	Post	Pre	Light	Post	Pre	Light	Post

## Sheet: LFP Spectral Analysis
Sweep number	delta			alpha				gamma low		gamma high
	pre	light	post	pre	light	post	pre	light	post	pre	light	post

## Sheet: LFP Spectral Analysis Spec
Sweep number	delta			alpha				gamma low		gamma high
	pre	light	post	pre	light	post	pre	light	post	pre	light	post
